# Supplementary material for: Dataset and ANN model prediction of performance of graphene nanolubricant with R600a in domestic refrigerator system
Source: Data Brief. 2020 Jul 30;32:106098. doi: 10.1016/j.dib.2020.106098 (PMC7451762; doi:10.1016/j.dib.2020.106098)
Supplement: Supplementary file 1 [file mmc1.xml]

<?xml version="1.0" encoding="utf-8" standalone="no"?>
<data>
  <datasets>
    <author>taiwo.babarinde79@gmail.com</author>
    <type>0</type>
    <dataset>
      <value>6</value>
      <reason>Other (please explain)</reason>
      <comments>The data is within the manuscript submitted</comments>
    </dataset>
  </datasets>
</data>
